# Supplementary material for: Bio::NEXUS: a Perl API for the NEXUS format for comparative biological data
Source: BMC Bioinformatics. 2007 Jun 8;8:191. doi: 10.1186/1471-2105-8-191 (PMC1913543; doi:10.1186/1471-2105-8-191)
Supplement: Additional file 2 — example.nex. A simple NEXUS file used in the tutorial examples. [file 1471-2105-8-191-S2.nex]

#NEXUS
BEGIN TAXA;
      DIMENSIONS ntax=4;
      TAXLABELS  A B C D;
END;
BEGIN CHARACTERS;
      DIMENSIONS nchar=25;
      FORMAT DATATYPE=protein;
MATRIX
  A     IKKGANLFKTRCAQCHTVEKDGGNI
  B     LKKGEKLFTTRCAQCHTLKEGEGNL
  C     STKGAKLFETRCKQCHTVENGGGHV
  D     LTKGAKLFTTRCAQCHTLEGDGGNI
;
END;
BEGIN TREES;
      TREE my_tree = (((A:2,B:3):1,C:1):1,D:1)root;
END;
